# Supplementary material for: Occurrence, Impact, and Multilocus Sequence Analysis of Alder Yellows Phytoplasma Infecting Common Alder and Italian Alder in Southern Italy
Source: Microorganisms. 2024 Jun 4;12(6):1140. doi: 10.3390/microorganisms12061140 (PMC11205446; doi:10.3390/microorganisms12061140)
Supplement: Supplementary file 1 [file microorganisms-12-01140-s001.zip]

Archive with 2 entries (2 files):
- Supplementary Tables-3a.pdf
- Supplementary Figures-3a.pdf
